# Supplementary material for: Whole genome DNA methylation patterns in tissue and cfDNA associated with fibrosis reflect the complex signature of MASLD
Source: PLoS One. 2025 Jul 17;20(7):e0328207. doi: 10.1371/journal.pone.0328207 (PMC12270158; doi:10.1371/journal.pone.0328207)
Supplement: S1 Table — (XLSX) [file pone.0328207.s001.xlsx]

## Sheet: S1
S1 Table. Information on collected samples used in this study.
Donor	status	type	Sex	Fibrosis	Ballooning	Steatosis	Lobular inflammation	Portal inflammation	Diabetes	Hypertension	Dyslipidemia	Smoking	Age	Glucose	Hba1c	Triglyceride	HDL	BMI
RN0357	MASLD	paired	1	1	1	3	1	0	1	0	1	0	46	114	6.2	237	48	28
RN0422	MASLD	paired	1	1	1	2	1	0	1	0	0	0	23	147	8.6	122	45	27.4
RN0586	MASLD	paired	1	1	2	1	2	1	0	0	0	0	18	100	6	125	63	27.9
RN0595	MASLD	paired	1	1	1	1	2	1	1	1	0	0	61	163	7	138	47	26.1
RN0603	MASLD	paired	1	1	0	2	2	0	1	0	0	0	18	90	4.9	95	34	29.5
RN0616	MASLD	paired	1	1	1	2	2	1	0	0	0	0	35	98	6.1	132	34	31.6
RN0354	MASLD	paired	1	2	1	1	1	1	1	0	1	0	32	134	6.8	1416	26	32.6
RN0405	MASLD	paired	1	2	1	1	1	1	1	0	1	1	59	100	7.4	120	43	27.2
RN0522	MASLD	paired	1	2	1	2	1	1	1	0	0	0	51	99	6.3	135	42	29.6
RN0536	MASLD	paired	1	2	2	3	2	0	0	0	0	0	21	96	5.2	138	446	26.7
RN0617	MASLD	paired	1	2	2	2	3	2	1	1	0	0	34	116	6.8	159	28	36.4
RN0619	MASLD	paired	1	2	1	2	1	1	0	1	0	0	54	107	5.7	115	45	29.8
RN0474	MASLD	paired	1	3	1	2	1	2	1	0	1	0	46	104	6.3	150	36	31
RN0532	MASLD	paired	1	4	1	1	1	1	1	0	0	0	49	147	8.6	81	41	27.4
RN0173	MASLD	paired	2	0	1	1	1	0	0	0	0	0	25	93	5.3	163	39	38.7
RN0320	MASLD	paired	2	0	0	1	1	0	0	0	0	0	52	93	5.6	111	47	30.8
RN0306	MASLD	paired	2	1	1	2	1	0	0	1	0	0	51	108	5.4	85	48	31.8
RN0478	MASLD	paired	2	1	2	1	2	1	1	1	1	0	78	152	7.3	194	55	26.8
RN0506	MASLD	paired	2	1	1	1	2	0	0	0	1	0	53	81	5.9	132	55	23.6
RN0543	MASLD	paired	2	1	2	2	2		1	0	1	0	25	104	6.9	244	44	30
RN0596	MASLD	paired	2	1	0	2	1	1	0	0	0	0	21	86	5.5	144	36	33.7
RN0618	MASLD	paired	2	1	1	1	1	1	0	1	1	0	65	117	6.4	101	44	24.7
RN0621	MASLD	paired	2	1	0	2	1	0	0	0	0	0	30	105	5.3	264	34	30.7
RN0502	MASLD	paired	2	2	1	1	2	1	1	1	1	0	67	250	8.7	134	49	25.4
RN0514	MASLD	paired	2	2	1	1	1	2	0	1	0	1	62	99	6.4	212	17	32.6
RN0589	MASLD	paired	2	2	1	2	1	2	0	1	0	0	66	96	5.6	193	60	28.6
RN0035	MASLD	paired	2	3	2	1	2	1	1	0	1	0	58	171	7.2	184	45	32.2
RN0427	MASLD	paired	2	3	2	1	1	1	1	1	0	0	70	169	7.3	149	58	25.6
RN0501	MASLD	paired	2	3	2	1	2	2	1	0	0	0	62	117	5.5	128	46	24.9
RN0525	MASLD	paired	2	4	1	1	1	0	0	1	0	0	57	91	5	141		27.9
RN-LHA	MASLD	Tissue	2	2	1	2	2	1	1	0	0	0	32	144	6.8	196	42	30
RN-JMJ	MASLD	Tissue	2	3	1	1	1	1	0	1	0	0	84	93	5.3	112	67	23.5
RN-KSI	MASLD	Tissue	2	3	2	1	2	2	0	0	0	0	76	199	5.9	113	83	24.4
RN-BSH	MASLD	Tissue	1	2	2	3	1	1	1	0	0	0	26	125	8.6	206	44	42.9
RN-JUS	MASLD	Tissue	1	3	1	2	1	2	0	0	0	0	50	100	4.4	109	41	27.1
RN0623	MASLD	Tissue	2	1	1	1	2	1	0	0	0	0	37	95	5.7	134	55	37.4
RN0539	MASLD	cfDNA	1	1	2	1	3	1	0	1	1	0	52	112	6.2	175	51	31.8
RN0564	MASLD	cfDNA	1	3	1	2	2	1	0	0	0	0	42	102	5.4	171	39	29.4
RN-LKY	LC	Tissue	2	4					0	0	0	0	57	87	4.5	80	62	22.1
RN-MGJ	LC	Tissue	2	4					0	0	0	0	68	144	5.9	56	50	25.6
RN-BMA	LC	Tissue	2	4					1	1	0	0	62	275	5.2	59	30	26.3
RN-HSY	HCC	Tissue	2						1	1	0	0	83	140	6.3	101	45	20.4
RN-KBC	HCC	Tissue	1						1	1	0	1	65	196	6.6	111	44	21.9
RN-WSM	HCC	Tissue	1						0	0	0	1	61	90	4.8	106	20	23.5
RN-KBG	HCC	Tissue	1						0	0	0	0	65	112	5.5	118	44	23.5
RN-AJI	HCC	Tissue	1						1	1	0	0	84	117	12.3	255	15	20.1
RN-KSJ	HCC	Tissue	2						0	0	0	0	85	90	4.7	61	60	19.6
RN-CBB	HCC	Tissue	1						1	1	0	0	85	122	6.4	176	60	22
RN-JYD	HCC	Tissue	2						1	0	0	0	84	183	6.3	119	27	25.1
RN-KKD	HCC	Tissue	1						0	0	0	0	57	96	5.3	95	45	28.6
RN-KYS	HCC	Tissue	2						0	0	0	0	85	87	4.5	79	67	19
RN-YJH	HCC	Tissue	1						0	1	0	0	52	96	5.2	89	11	27.1
RN-JYJ	HCC	Tissue	2						0	0	0	0	69					20.7
RN-HSH	HCC	Tissue	1						0	0	0	0	70	140	7.1	158		27.5
RN-HMK	HCC	Tissue	2						0	0	0	0	59	78	4.9	53	28	22.7
RN008	HCC	cfDNA	1						0	0	0	1	60	109		103	17	22.4
RN0446	HCC	cfDNA	1						0	0	0	0	50	79		155	26	24.8
RN0512	HCC	cfDNA	2						1	0	0	0	52	101	5.7	66	68	23.3
LC and HCC samples were used exclusively for cell type deconvolution analysis.									Categorical variable definitions
									1	Yes
									0	No
