# Supplementary material for: Whole genome DNA methylation patterns in tissue and cfDNA associated with fibrosis reflect the complex signature of MASLD
Source: PLoS One. 2025 Jul 17;20(7):e0328207. doi: 10.1371/journal.pone.0328207 (PMC12270158; doi:10.1371/journal.pone.0328207)
Supplement: S2 Table — (XLSX) [file pone.0328207.s002.xlsx]

## Sheet: S2
S2 Table. Detailed information on the 87 selected bins.
CHROM	start	end	n_CpG	bin	Gene	position	TSS_label	TSS_distance	CGI_distance	CGI_group	group
chr15	72978450	72978757	30	8546873	HIGD2B	exon	CHR15_M0437_R1	0	0	CGI	tissue
chr8	117886194	117886537	31	5524115	RAD21	intron	CHR8_P0541_R1	126	0	CGI	tissue
chr17	16284588	16284767	25	9079488	UBB	exon	CHR17_P0181_R1	182	0	CGI	tissue
chr3	4535146	4535487	23	1807713	ITPR1	exon	CHR3_P0015_R1	93	0	CGI	tissue
chr19	22817247	22817619	25	9723688	ZNF492	exon	CHR19_P0412_R1	62	0	CGI	tissue
chr5	132072530	132073577	84	3660575	KIF3A	exon	CHR5_M0658_R1	0	0	CGI	tissue
chr10	6244292	6244427	11	6131421	PFKFB3	intron	CHR10_P0047_R1	492	0	CGI	tissue
chr5	87980878	87981555	51	3508638	LINC00461	intron	CHR5_P0524_R1	29	0	CGI	tissue
chr4	89378751	89379255	38	2836521	HERC5	intron	CHR4_P0450_R1	466	0	CGI	tissue
chr11	63531470	63532068	58	6858693	C11orf95	exon	CHR11_M0496_R1	1367	0	CGI	tissue
chr14	70038072	70040645	292	8183329	CCDC177	exon	CHR14_M0344_R1	155	0	CGI	tissue
chr20	49639071	49640237	149	10060071	KCNG1	exon	CHR20_M0396.2_R1	0	0	CGI	tissue
chr6	1382872	1385282	174	3862054	.	intergenic	CHR6_M0009_R1	20	0	CGI	tissue
chr1	149871044	149871945	76	495179	BOLA1	exon	CHR1_P1099_R1	0	0	CGI	tissue
chr13	101326191	101328261	208	7941615	TMTC4	exon	CHR13_M0365_R1	0	0	CGI	tissue
chr7	153584747	153585818	92	5063559	DPP6	exon	CHR7_P1142_R1	0	0	CGI	tissue
chr12	130644999	130649265	384	7628675	FZD10	exon	CHR12_M0901_R1	0	0	CGI	tissue
chr21	38069010	38070441	107	10213206	SIM2	intergenic	CHR21_P0131_R1	960	0	CGI	tissue
chr7	150496740	150498493	141	5050103	TMEM176B	exon	CHR7_M1053_R1	0	0	CGI	tissue
chr19	10624475	10625775	147	9671985	S1PR5	exon	CHR19_P0202_R1	853	0	CGI	tissue
chr13	110433932	110440219	741	7977640	IRS2	exon	CHR13_M0392_R1	0	0	CGI	tissue
chr3	160167477	160168331	71	2378857	TRIM59	exon	CHR3_M0855.2_R1	0	0	CGI	tissue
chr4	111542304	111543908	128	2911055	PITX2	exon	CHR4_M0515_R1	319	0	CGI	tissue
chr8	57358059	57358173	10	5310991	PENK	intron	CHR8_P0325_R1	193	0	CGI	tissue
chr19	46996327	46999444	254	9813929	PNMA8B	exon	CHR19_P0717_R1	0	0	CGI	tissue
chr8	72753796	72755052	93	5367075	MSC	exon	CHR8_P0389_R1	1318	0	CGI	tissue
chr19	46800447	46800602	14	9813016	HIF3A	intron	CHR19_P0713.1_R1	1077	0	CGI	tissue
chr6	137814026	137815350	98	4352494	OLIG3	exon	CHR6_M0862_R1	180	0	CGI	tissue
chr19	49669097	49669678	38	9825805	TRPM4	exon	CHR19_P0777_R1	0	0	CGI	tissue
chrX	133680226	133680812	45	10887509	MIR503HG	exon	CHRX_M0551_R1	0	0	CGI	tissue
chr16	86600485	86602794	256	8994073	FOXC2-AS1	exon	CHR16_P0775_R1	55	0	CGI	tissue
chr8	95960519	95962466	194	5446391	TP53INP1	exon	CHR8_M0492_R1	0	0	CGI	tissue
chr1	6301612	6302973	133	24517	HES3	intergenic	CHR1_P0078_R1	672	0	CGI	tissue
chr11	824253	825246	74	6634673	PNPLA2	exon	CHR11_M0025_R1	0	0	CGI	tissue
chr18	34823778	34824016	36	9463891	CELF4	exon	CHR18_P0179_R1	0	0	CGI	tissue
chr17	30263726	30264067	44	9126042	SUZ12	exon	CHR17_P0351_R1	0	0	CGI	tissue
chr9	140195410	140197890	309	6100263	NRARP	exon	CHR9_M0853_R1	0	0	CGI	tissue
chr14	30396036	30397540	156	8038452	PRKD1	exon	CHR14_M0143_R1	0	0	CGI	tissue
chr16	3063679	3064067	28	8682331	CLDN9	exon	CHR16_P0121_R1	1474	0	CGI	tissue
chrX	100446162	100446736	51	10769679	YWHAQP8	exon	CHRX_M0391_R1	0	0	CGI	tissue
chr18	77158789	77161020	214	9625936	NFATC1	exon	CHR18_P0335_R1	0	0	CGI	tissue
chr16	1840576	1843000	168	8677447	IGFALS	exon	CHR16_M0049_R1	717	0	CGI	tissue
chr11	63529824	63531399	165	6858692	C11orf95	exon	CHR11_M0495_R1	36	0	CGI	tissue
chr5	49963045	49963948	74	3369979	PARP8	exon	CHR5_M0266_R1	0	0	CGI	tissue
chr5	2754728	2755029	23	3205649	C5orf38	intron	CHR5_P0024_R1	248	0	CGI	tissue
chr8	38831767	38832432	69	5250591	HTRA4	exon	CHR8_P0250_R1	61	0	CGI	tissue
chr20	35201144	35203788	234	9996815	DLGAP4-AS1	exon	CHR20_M0265_R1	0	0	CGI	tissue
chr2	48982508	48982983	40	1075072	LHCGR	exon	CHR2_M0304_R1	0	0	CGI	tissue
chr11	35684283	35685117	88	6765330	TRIM44	exon	CHR11_P0314_R1	0	0	CGI	tissue
chr7	128045418	128046297	113	4960581	IMPDH1	exon	CHR7_M0859_R1	0	0	CGI	tissue
chr12	4918151	4919942	154	7160335	KCNA6	exon	CHR12_P0055_R1	0	0	CGI	tissue
chr19	36247505	36248077	46	9768105	HSPB6	exon	CHR19_M0506_R1	0	0	CGI	tissue
chr10	11783973	11785526	135	6154888	ECHDC3	exon	CHR10_P0093_R1	0	0	CGI	tissue
chr10	112837417	112839302	220	6535626	ADRA2A	exon	CHR10_P0692_R1	0	0	CGI	tissue
chr5	140249716	140250985	140	3693904	PCDHA11	exon	CHR5_M0749_R1	0	0	CGI	tissue
chr10	101290132	101291397	77	6490643	LINC01475	exon	CHR10_P0609_R1	1315	0	CGI	tissue
chr11	65809971	65811281	160	6868808	GAL3ST3	exon	CHR11_P0616_R1	0	0	CGI	tissue
chr3	48470094	48471575	151	1977777	PLXNB1	exon	CHR3_M0255_R1	0	0	CGI	tissue
chr11	66383085	66383717	30	6871307	RBM14	intergenic	CHR11_P0634.1_R1	383	0	CGI	tissue
chr20	61446947	61449382	193	10111963	COL9A3	exon	CHR20_P0497_R1	0	0	CGI	tissue
chr19	48945682	48948084	278	9822724	GRIN2D	exon	CHR19_P0752.1_R1	1136	0	CGI	tissue
chr7	45001764	45003119	101	4660766	MYO1G	exon	CHR7_M0306_R1	1372	0	CGI	tissue
chr6	32847376	32847845	38	3991291	PPP1R2P1	exon	CHR6_M0332_R1	0	0	CGI	tissue
chr5	170734815	170735774	90	3811344	TLX3	intergenic	CHR5_M0911_R1	0	0	CGI	tissue
chr16	32686440	32688096	96	8815409	TP53TG3	exon	CHR16_M0393_R1	0	0	CGI	tissue
chr11	70961694	70964425	263	6891838	SHANK2	exon	CHR11_M0620_R1	0	0	CGI	tissue
chr2	101435699	101436489	68	1257421	NPAS2	intergenic	CHR2_P0609_R1	132	0	CGI	tissue
chr5	148205611	148206591	72	3723285	ADRB2	exon	CHR5_P0859_R1	0	0	CGI	tissue
chr1	246952214	246952597	37	868099	LINC01341	intergenic	CHR1_P1878_R1	1220	0	CGI	tissue
chr13	100623914	100623942	2	7938636	ZIC5	exon	CHR13_M0360_R1	236	0	CGI	tissue
chr1	35350878	35351925	92	154211	DLGAP3	exon	CHR1_M0400_R1	260	0	CGI	tissue
chr11	62623734	62623925	16	6855171	SLC3A2	exon	CHR11_M0481_R1	385	0	CGI	tissue
chr2	152117844	152118769	67	1451162	RBM43	exon	CHR2_M0857_R1	0	0	CGI	tissue
chr6	78172191	78172950	54	4144883	HTR1B	exon	CHR6_M0604_R1	171	0	CGI	tissue
chr10	129536393	129536551	9	6606024	FOXI2	intron	CHR10_P0803_R1	433	0	CGI	tissue
chr1	115397373	115397941	41	449742	SYCP1	exon	CHR1_P0969_R1	0	0	CGI	tissue
chr5	140753654	140754101	33	3695519	PCDHGA6	exon	CHR5_P0804.9_R1	35	0	CGI	tissue
chr16	54972715	54973047	24	8860175	.	intergenic	CHR16_M0461_R1	132	0	CGI	tissue
chr7	51383730	51385241	164	4685857	COBL	exon	CHR7_M0340_R1	0	0	CGI	tissue
chr1	178511067	178511617	31	603514	C1orf220	intergenic	CHR1_P1441.2_R1	315	0	CGI	tissue
chr4	85416590	85418302	99	2822073	NKX6-1	exon	CHR4_M0405_R1	1086	0	CGI	tissue
chr19	8008399	8008681	32	9660584	TIMM44	exon	CHR19_M0171_R1	0	0	CGI	tissue
chr14	75077317	75078089	59	8204279	LTBP2	intron	CHR14_M0389_R1	849	0	CGI	tissue
chr1	75590817	75591537	50	308695	.	intergenic	CHR1_M0680_R1	1205	0	CGI	tissue
chr11	123065364	123065919	57	7087936	CLMP	exon	CHR11_M0966_R1	5	0	CGI	tissue
chr5	140811594	140812716	88	3695705	PCDHGA12	exon	CHR5_P0804.19_R1	1427	0	CGI	tissue
chr10	69990809	69991603	86	6367128	ATOH7	exon	CHR10_M0384_R1	253	0	CGI	tissue
hg19 coordinate
