# Supplementary material for: Whole genome DNA methylation patterns in tissue and cfDNA associated with fibrosis reflect the complex signature of MASLD
Source: PLoS One. 2025 Jul 17;20(7):e0328207. doi: 10.1371/journal.pone.0328207 (PMC12270158; doi:10.1371/journal.pone.0328207)
Supplement: S3 Table — (XLSX) [file pone.0328207.s003.xlsx]

## Sheet: S3
S3 Table. Pathway analysis results (KEGG) based on the gene list selected under additional filtering criteria.
Term (KEGG)	p-value	q-value
Hippo signaling pathway	0.003	0.474
Human papillomavirus infection	0.008	0.474
Rap1 signaling pathway	0.01	0.474
Non-alcoholic fatty liver disease	0.011	0.474
AMPK signaling pathway	0.02	0.564
Thyroid hormone signaling pathway	0.021	0.564
Insulin signaling pathway	0.031	0.564
Proteoglycans in cancer	0.032	0.564
PI3K-Akt signaling pathway	0.034	0.564
Breast cancer	0.038	0.564
Thyroid cancer	0.04	0.564
Small cell lung cancer	0.045	0.564
Cushing syndrome	0.045	0.564
Cellular senescence	0.046	0.564
