# Supplementary material for: Whole genome DNA methylation patterns in tissue and cfDNA associated with fibrosis reflect the complex signature of MASLD
Source: PLoS One. 2025 Jul 17;20(7):e0328207. doi: 10.1371/journal.pone.0328207 (PMC12270158; doi:10.1371/journal.pone.0328207)
Supplement: S4 Table — (XLSX) [file pone.0328207.s004.xlsx]

## Sheet: S4
S4 Table. Pathway analysis results stratified by sex.
Male		Female
Term	P-value	Term	P-value
KEGG
Notch signaling pathway	0.002	Parathyroid hormone synthesis, secretion and action	<0.001
Wnt signaling pathway	0.012	Long-term potentiation	<0.001
Type I diabetes mellitus	0.025	Serotonergic synapse	0.002
MAPK signaling pathway	0.031	Glutamatergic synapse	0.002
Lipid and atherosclerosis	0.041	Morphine addiction	0.004
Protein processing in endoplasmic reticulum	0.042	Human cytomegalovirus infection	0.004
Mannose type O-glycan biosynthesis	0.045	Chemokine signaling pathway	0.006
Aldosterone synthesis and secretion	0.057	Thyroid hormone synthesis	0.01
Apoptosis	0.06	Bladder cancer	0.011
Adipocytokine signaling pathway	0.082	Growth hormone synthesis, secretion and action	0.011
MSigDB
Wnt-beta Catenin Signaling	0.003	Epithelial Mesenchymal Transition	0.008
Androgen Response	0.016	Bile Acid Metabolism	0.009
Mitotic Spindle	0.075	Myogenesis	0.026
Estrogen Response Early	0.076	Coagulation	0.072
Myogenesis	0.076	Complement	0.077
Hedgehog Signaling	0.099	Reactive Oxygen Species Pathway	0.106
TGF-beta Signaling	0.189	Hypoxia	0.191
Epithelial Mesenchymal Transition	0.341	p53 Pathway	0.191
p53 Pathway	0.341	KRAS Signaling Dn	0.191
Notch Signaling	0.379	Pperoxisome	0.329
Wikipathway
Neural Crest Differentiation WP2064	0.004	Fragile X Syndrome WP4549	<0.001
Notch Signaling WP268	0.004	G Protein Signaling WP35	<0.001
FTO Obesity Variant Mechanism WP3407	0.006	7Q11 23 Distal Copy Number Variation WP5401	0.002
Notch Signaling WP61	0.008	Pilocytic Astrocytoma WP2253	0.002
Cardiac Hypertrophic Response WP2795	0.009	Chemokine Signaling WP3929	0.003
Hair Follicle Development Cytodifferentiation Stage 3 Of 3 WP2840	0.009	Thyroid Stimulating Hormone TSH Signaling WP2032	0.004
MAPK Signaling WP382	0.011	Regucalcin In Proximal Tubule Epithelial Kidney Cells WP4838	0.006
Initiation Of Transcription And Translation Elongation HIV1 LTR WP3414	0.011	IL17 Signaling WP2112	0.006
Peptide GPCRs WP24	0.022	BDNF TrkB Signaling WP3676	0.006
8Q11 23 RB1CC1 Copy Number Variation WP5412	0.023	Lactate Shuttle In Glial Cells WP5314	0.009
