# Supplementary material for: Whole genome DNA methylation patterns in tissue and cfDNA associated with fibrosis reflect the complex signature of MASLD
Source: PLoS One. 2025 Jul 17;20(7):e0328207. doi: 10.1371/journal.pone.0328207 (PMC12270158; doi:10.1371/journal.pone.0328207)
Supplement: S5 Table — (XLSX) [file pone.0328207.s005.xlsx]

## Sheet: S5
S5 Table. Pathway analysis results based on cfDNA methylation data.
cfDNA
Term	P-value
KEGG
Long-term potentiation	0.007
Thyroid cancer	0.009
Cushing syndrome	0.009
Wnt signaling pathway	0.012
Oocyte meiosis	0.016
Apelin signaling pathway	0.02
Glycosaminoglycan biosynthesis	0.023
Phosphatidylinositol signaling system	0.025
Prostate cancer	0.025
Focal adhesion	0.028
MSigDB
Hedgehog Signaling	0.008
Notch Signaling	0.051
Glycolysis	0.079
Adipogenesis	0.195
Estrogen Response Early	0.195
Myogenesis	0.195
UV Response Dn	0.227
Interferon Alpha Response	0.303
Androgen Response	0.316
PI3K/AKT/mTOR Signaling	0.337
Wikipathway
Alpha 6 Beta 4 Signaling WP244	0.001
Pilocytic Astrocytoma WP2253	0.002
Wnt Signaling WP428	0.002
ncRNAs In Wnt Signaling In Hepatocellular Carcinoma WP4336	0.003
lncRNA In Canonical Wnt Signaling And Colorectal Cancer WP4258	0.004
Inflammatory Response Pathway WP453	0.005
Endoderm Differentiation WP2853	0.005
Vitamin D Sensitive Calcium Signaling In Depression WP4698	0.008
SRF And miRs In Smooth Muscle Differentiation And Proliferation WP1991	0.008
Affected Pathways In Duchenne Muscular Dystrophy WP5356	0.01
