# Supplementary material for: Whole genome DNA methylation patterns in tissue and cfDNA associated with fibrosis reflect the complex signature of MASLD
Source: PLoS One. 2025 Jul 17;20(7):e0328207. doi: 10.1371/journal.pone.0328207 (PMC12270158; doi:10.1371/journal.pone.0328207)
Supplement: S6 Table — (XLSX) [file pone.0328207.s006.xlsx]

## Sheet: S6
S6 Table. Pathway analysis results based on intergenic bin methylation data.
intergenic
Term	P-value
KEGG
Human T-cell leukemia virus 1 infection	0.005
Progesterone-mediated oocyte maturation	0.006
Parathyroid hormone synthesis, secretion and action	0.008
TNF signaling pathway	0.009
Cholinergic synapse	0.009
Growth hormone synthesis, secretion and action	0.011
Cortisol synthesis and secretion	0.012
Relaxin signaling pathway	0.015
Estrogen signaling pathway	0.018
Fluid shear stress and atherosclerosis	0.019
MSigDB
Epithelial Mesenchymal Transition	0.001
IL-2/STAT5 Signaling	0.015
Angiogenesis	0.028
UV Response Up	0.029
Androgen Response	0.037
G2-M Checkpoint	0.059
UV Response Dn	0.089
IL-6/JAK/STAT3 Signaling	0.133
PI3K/AKT/mTOR Signaling	0.179
TNF-alpha Signaling via NF-kB	0.18
Wikipathway
Fatty Acids And Lipoproteins Transport In Hepatocytes WP5323	0.002
Sleep Regulation WP3591	0.003
Hair Follicle Development Cytodifferentiation Stage 3 Of 3 WP2840	0.004
Osteoarthritic Chondrocyte Hypertrophy WP5373	0.006
Hematopoietic SC Differentiation WP2849	0.008
Androgen Receptor Network In Prostate Cancer WP2263	0.008
7Q11 23 Distal Copy Number Variation WP5401	0.01
Endochondral Ossification WP474	0.011
Endochondral Ossification With Skeletal Dysplasias WP4808	0.011
Endometrial Cancer WP4155	0.011
