# Supplementary material for: Whole genome DNA methylation patterns in tissue and cfDNA associated with fibrosis reflect the complex signature of MASLD
Source: PLoS One. 2025 Jul 17;20(7):e0328207. doi: 10.1371/journal.pone.0328207 (PMC12270158; doi:10.1371/journal.pone.0328207)
Supplement: S7 Table — (XLSX) [file pone.0328207.s007.xlsx]

## Sheet: S7
S7 Table. Statistical significance of cell type–specific proportion differences across disease types in tissue and cfDNA.
Tissue					cell type nomenclature		From:
MASLD-HCC		MASLD-LC			cell type	superfamily	A DNA methylation atlas of normal human cell types
CellType	p-value	CellType	p-value		Adipocytes	Neurons + Oligodendrocytes	Table S3
Smooth-Musc	0.00187808	Pancreas-Duct	0.0437405		Bladder Epithelial cells	Pancreatic Alpha + Beta + Delta cells
Kidney-Ep	0.00219648	Blood-Granul	0.0656625		Blood B cells	Breast Basal + Luminal Epithelium
Pancreas-Alpha	0.00332562	Blood-T	0.105263		Blood Granulocytes	Lung Alveolar + Bronchial cells
Liver-Hep	0.0038652	Endothel	0.105263		Monocytes / Macrophages	Fallopian + Ovary Epithelium
Skeletal-Musc	0.00397202	Eryth-prog	0.105263		Blood NK cells	Gastric + Small Intes. + Colon Epithelium
Endothel	0.0170793	Pancreas-Delta	0.127444		Blood T cells	Gastric + Small Intes. Epithelium
Eryth-prog	0.0405326	Neuron	0.143951		Bone Osteoblasts	Small Intes. + Colon Epithelium
Lung-Ep-Alveo	0.0443433	Head-Neck-Ep	0.165465		Breast Basal Epithelium	Colon + Heart Fibroblasts
Neuron	0.055182	Oligodend	0.168421		Breast Luminal Epithelium	Cardiomyocytes + Skeltal + Smooth muscle cells
Heart-Fibro	0.0639276	Skeletal-Musc	0.169022		Colon Epithelium	Skeletal + Smooth muscle cells
Fallopian-Ep	0.114055	Bladder-Ep	0.231175		Colon Fibroblasts	Heart Cardiomyocytes + Fibroblasts
Ovary-Ep	0.118707	Breast-Luminal-Ep	0.231197		Dermal Fibroblasts
Breast-Luminal-Ep	0.121309	Epid-Kerat	0.273875		Endothelial cells
Bladder-Ep	0.122679	Lung-Ep-Bron	0.311674		Epidermal Keratinocytes
Head-Neck-Ep	0.124019	Lung-Ep-Alveo	0.314452		Erythrocyte progenitors
Pancreas-Beta	0.136608	Pancreas-Alpha	0.31509		Fallopian Epithelium
Small-Int-Ep	0.140865	Blood-B	0.315789		Gallbladder epithelium
Epid-Kerat	0.150476	Blood-Mono+Macro	0.315789		Gastric Epithelium
Gastric-Ep	0.154626	Fallopian-Ep	0.341048		Oral Epithelium
Pancreas-Duct	0.172942	Ovary-Ep	0.342883		Heart Cardiomyocytes
Blood-NK	0.177508	Thyroid-Ep	0.376021		Heart Fibroblasts
Breast-Basal-Ep	0.242415	Kidney-Ep	0.409252		Kidney Epithelium
Oligodend	0.317604	Pancreas-Acinar	0.412655		Liver Hepatocytes
Heart-Cardio	0.356684	Megakaryocytes	0.522634		Lung Alveolar Epithelium
Blood-Mono+Macro	0.495398	Prostate-Ep	0.562405		Lung Bronchial Epithelium
Adipocytes	0.544684	Small-Int-Ep	0.589474		Neurons
Prostate-Ep	0.558894	Adipocytes	0.637598		Oligodendrocytes
Blood-B	0.585885	Smooth-Musc	0.701019		Ovary / Endometrial Epithelium
Blood-T	0.614941	Heart-Cardio	0.736842		Pancreas Acinar cells
Pancreas-Acinar	0.69397	Breast-Basal-Ep	0.750966		Pancreas Alpha cells
Lung-Ep-Bron	0.714659	Heart-Fibro	0.757895		Pancreas Beta cells
Pancreas-Delta	0.758486	Gastric-Ep	0.783821		Pancreas Delta cells
Thyroid-Ep	0.784541	Colon-Ep	0.846888		Pancreas Duct cells
Megakaryocytes	0.78519	Liver-Hep	0.947368		Prostate Epithelium
Colon-Ep	0.975459	Pancreas-Beta	0.94939		Skeletal Muscle cells
Blood-Granul	1	Blood-NK	1		Small intestine Epithelium
					Smooth Muscle cells
cfDNA					Thyroid Epithelium
MASLD-healthy
CellType	p-value
Liver-Hep	3.70533e-05
Megakaryocytes	0.0543535
Neuron	0.0717352
Epid-Kerat	0.078421
Endothel	0.093259
Pancreas-Alpha	0.139875
Heart-Fibro	0.188225
Blood-Mono+Macro	0.231607
Pancreas-Beta	0.231607
Skeletal-Musc	0.247488
Pancreas-Duct	0.281425
Blood-Granul	0.318289
Kidney-Ep	0.318289
Blood-B	0.337821
Breast-Luminal-Ep	0.337821
Smooth-Musc	0.366157
Adipocytes	0.392717
Small-Int-Ep	0.423188
Prostate-Ep	0.42756
Pancreas-Delta	0.464159
Oligodend	0.470084
Blood-T	0.54535
Gastric-Ep	0.571665
Lung-Ep-Bron	0.64938
Ovary-Ep	0.653922
Thyroid-Ep	0.740478
Heart-Cardio	0.77012
Fallopian-Ep	0.800091
Pancreas-Acinar	0.800091
Eryth-prog	0.830351
Bladder-Ep	0.860856
Blood-NK	0.860856
Breast-Basal-Ep	0.922432
Colon-Ep	0.953414
Lung-Ep-Alveo	0.984463
Head-Neck-Ep	1
