# Supplementary material for: Whole genome DNA methylation patterns in tissue and cfDNA associated with fibrosis reflect the complex signature of MASLD
Source: PLoS One. 2025 Jul 17;20(7):e0328207. doi: 10.1371/journal.pone.0328207 (PMC12270158; doi:10.1371/journal.pone.0328207)
Supplement: S8 Table — (XLSX) [file pone.0328207.s008.xlsx]

## Sheet: S8
S8 Table. Clinical variables identified as significantly affecting cell type proportions, along with the corresponding cell types.
Tissue
CellType	term	p-value
Blood-Mono+Macro	Ballooning	0.00115576
Blood-T	Ballooning	0.00219718
Smooth-Musc	Dyslipidemia	0.0023283
Smooth-Musc	Hypertension	0.00597915
Megakaryocytes	Steatosis	0.0110327
Small-Int-Ep	Diabetes	0.0129591
Heart-Cardio	Diabetes	0.0153324
Bladder-Ep	Diabetes	0.0264739
Thyroid-Ep	Hypertension	0.031776
Breast-Basal-Ep	Diabetes	0.034468
Oligodend	Diabetes	0.0425431
Adipocytes	Hypertension	0.0433326
Pancreas-Duct	Fibrosis	0.0456519
Endothel	Ballooning	0.0460311
cfDNA
CellType	term	p-value
Bladder-Ep	Fibrosis	0.00673934
Liver-Hep	Ballooning	0.00971152
Blood-Granul	Hypertension	0.0341086
Blood-NK	Diabetes	0.0371265
Pancreas-Beta	Sex	0.0436089
Head-Neck-Ep	Steatosis	0.0480238
